# Supplementary material for: Self-Supervised Hierarchical Dilated Transformer Network for Hyperspectral Soil Microplastic Identification and Detection
Source: Sensors (Basel). 2025 Oct 22;25(21):6517. doi: 10.3390/s25216517 (PMC12610989; doi:10.3390/s25216517)
Supplement: Supplementary file 1 [file sensors-25-06517-s001.zip]

Archive with 1 entries (1 files):
- sensors-3905612-supplementary.pdf
